# Supplementary material for: Iron-fortified water: a new approach for reducing iron deficiency anemia in resource-constrained settings
Source: Sci Rep. 2023 Aug 21;13:13565. doi: 10.1038/s41598-023-40600-z (PMC10442336; doi:10.1038/s41598-023-40600-z)
Supplement: Supplementary file 1 — Supplementary Tables. [file 41598_2023_40600_MOESM1_ESM.xls]

## Sheet: Experimental
Column	Sample	m	Comments
		(g)
1	iPuTec	2	Not used for this manuscript
2	iPuTec	1
3	Schwamm	1	Sponge iron
4	S69	1
5	S15	1
1M	176.12
0.1 M	17.612
0.01 M	1.7612	3.5224
0.02 M	3.5224
0.2 M	35.224	1000 mL
0.2 M	17.612	500 mL

## Sheet: Recapitulations
			iPuTec	iPuTec	Schwamm	S69	S15
			2 g	1 g	1 g	1 g	1 g
Run	Date	time	[Fe]	[Fe]	[Fe]	[Fe]	[Fe]
(-)		(d)	(mg/L)	(mg/L)	(mg/L)	(mg/L)	(mg/L)
1	2022-05-12	1	74.2	42.4	64.4	70.4	64.8
2	2022-05-13	2	66	40.4	58.2	60	60.6
3	2022-05-14	3	64.2	42.8	55	53.4	42.6
4	2022-05-15	4	57.8	37	53.6	46.6	56.8
5	2022-05-16	5	68.2	48.6	63	53.6	44.8
6	2022-05-17	6	82.2	45.2	58.4	69.2	49.8
7	2022-05-18	7	63.8	46.2	57.4	54.6	45.4
8	2022-05-19	8	96.6	76.8	79	59.4	56.8
9	2022-05-20	9	77.8	50.4	61.2	59.2	48.4
10	2022-05-21	10	75.2	43	57	46.4	46
11	2022-05-22	11	68.6	46	66	54.6	44.8
12	2022-05-23	12	72	45	64.6	63	41.6
13	2022-05-24	13	56.8	40	55	52	36.2
14	2022-05-25	14	65.6	46.4	64.9	44.8	36
15	2022-05-26	15	58.9	41.2	56.2	52.2	55.8
16	2022-05-27	16	54.1	37.2	55.5	46.8	35.6
17	2022-05-28	17	54	48.6	57.3	57.9	41.2
18	2022-05-30	19	57.8	49.5	52.1	41.7	41.8
19	2022-05-31	20	48.4	34.1	51.2	43	33.2
20	2022-06-02	22	61.5	50.5	61.4	65	43.5
21	2022-06-03	23	55.3	38	50.8	38.8	34.2
22	2022-06-07	24	88.6	62.9	74.9	61.2	51.8
23	2022-06-08	25	51.1	40.5	43.8	36.7	31.1
24	2022-06-09	28	51.7	40.4	55.1	43.3	36.4
25	2022-06-14	33	87.5	65.7	73.8	59.7	56.6
26	2022-06-15	34	61.2	39.6	59	45.9	36.3
27	2022-06-16	35	53.8	42.1	48.6	37.8	37.9
28	2022-06-20	39	57	40.7	52.1	55.2	50
29	2022-06-21	40	49.8	35.5	50.7	33.1	34.5
30	2022-06-25	44	84.4	56.8	68.2	63.3	53.5
31	2022-06-27	46	64.6	47.7	69.1	50.8	47.5
32	2022-06-28	47	57.2	42	45.8	26.3	27.3
33	2022-07-01	50	71.8	59	63.4	55.9	51.9
34	2022-07-04	53	90.8	55.2	64.8	53.5	53.8
35	2022-07-06	55	75.3	51.3	57.4	39.4	50.2
36	2022-07-08	57	71.7	48.4	57.8	49.8	39
37	2022-07-12	61	83.1	63.2	68.3	52.4	46
38	2022-07-15	64	83.1	54.3	53.5	61.7	43.4
39	2022-07-17	66	92.4	59.8	45	39.3	26
40	2022-07-19	68	69.6	41.3	44.8	41.5	38.6
41	2022-07-20	69	54.6	42.9	35	27.9	22.4
42	2022-07-21	70	25.7	17.7	14.8	11.1	10.2
43	2022-07-27	76	22.2	18	10.9	55.4	48.3
44	2022-07-28	77	28	24.6	19.6	20.9	12.7
45	2022-07-29	78	16.4	38.6	38.8	32.6	19.5
46	2022-08-03	83	47.5	31.3	21.6	16.6	57.6
47	2022-08-05	85	74.1	54.5	48.6	36.8	20.9
48	2022-08-09	89	47.9	20.9	61.8	51	45.4
49	2022-08-11	91	72.5	52.2	37.5	43.5	22.2
50	2022-08-16	96	84.5	68.6	60.6	56.5	30.7
51	2022-08-31	111	84.5	68.6	60.6	56.5	30.7
52	2022-09-01	112	71.8	54.6	51.5	37.6	33.8
53	2022-09-06	117	4.7	69.3	43.4	61.3	53.5
54	2022-09-17	128	88.3	50.2	43.9	36.2	39.5
55	2022-09-18	129	55.3	36.6	30.3	31.7	27.7

## Sheet: Masses
run	time	time	m	Sm	m	Sm	m	Sm	m	Sm	m	Sm
(-)	(d)	(d)	(mg)	(mg)	(mg)	(mg)	(mg)	(mg)	(mg)	(mg)	(mg)	(mg)
1	1	0	12.5398	12.5398	7.208	7.208	10.8192	10.8192	12.3904	12.3904	11.2752	11.2752
2	2	1	11.88	24.4198	7.0296	14.2376	10.1268	20.946	11.16	23.5504	10.605	21.8802
3	3	1	10.8498	35.2696	7.704	21.9416	9.46	30.406	10.146	33.6964	7.5828	29.463
4	4	1	10.404	45.6736	6.586	28.5276	9.5408	39.9468	8.854	42.5504	10.6784	40.1414
5	5	1	12.1396	57.8132	8.8452	37.3728	11.466	51.4128	10.184	52.7344	8.3328	48.4742
6	6	1	14.796	72.6092	8.3168	45.6896	10.7456	62.1584	13.148	65.8824	9.3624	57.8366
7	7	1	11.3564	83.9656	8.316	54.0056	10.4468	72.6052	10.374	76.2564	8.626	66.4626
8	8	1	17.1948	101.16	14.592	68.5976	13.746	86.3512	11.1672	87.4236	10.5648	77.0274
9	9	1	13.615	114.775	9.072	77.6696	11.1384	97.4896	11.1296	98.5532	8.9056	85.933
10	10	1	13.3856	128.161	7.912	85.5816	10.374	107.864	8.816	107.369	8.556	94.489
11	11	1	12.2108	140.372	8.096	93.6776	12.012	119.876	10.374	117.743	8.4224	102.911
12	12	1	12.528	152.9	8.46	102.138	11.8864	131.762	11.97	129.713	7.7376	110.649
13	13	1	10.1104	163.01	7.44	109.578	9.68	141.442	9.776	139.489	6.8056	117.455
14	14	1	11.6768	174.687	8.4448	118.022	11.9416	153.384	8.6016	148.091	6.768	124.223
15	15	1	10.4842	185.171	7.7456	125.768	10.2284	163.612	10.0224	158.113	10.4904	134.713
16	16	1	9.6298	194.801	6.9936	132.762	10.101	173.713	8.9856	167.099	6.764	141.477
17	17	1	9.612	204.413	9.1368	141.898	10.4286	184.142	11.1168	178.216	7.7456	149.223
18	19	2	10.404	214.817	9.306	151.204	9.4822	193.624	8.0064	186.222	7.8584	157.081
19	20	1	8.712	223.529	6.479	157.683	9.4208	203.045	8.17	194.392	6.308	163.389
20	22	2	11.07	234.599	9.393	167.076	11.1748	214.219	12.35	206.742	8.178	171.567
21	23	1	10.0646	244.664	7.22	174.296	9.3472	223.567	7.4496	214.192	6.4296	177.997
22	24	1	16.1252	260.789	11.8252	186.122	13.6318	237.198	11.628	225.82	9.7384	187.735
23	25	1	9.0958	269.885	7.614	193.736	7.9716	245.17	6.973	232.793	5.8468	193.582
24	28	3	9.306	279.191	7.5952	201.331	10.0282	255.198	8.3136	241.106	6.8432	200.425
25	33	5	15.75	294.941	12.3516	213.682	13.4316	268.63	11.4624	252.569	10.6408	211.066
26	34	1	11.1384	306.079	7.524	221.206	10.738	279.368	8.8128	261.381	6.897	217.963
27	35	1	9.8992	315.978	7.999	229.205	8.9424	288.31	7.3332	268.715	7.201	225.164
28	39	4	10.146	326.124	7.6516	236.857	9.5864	297.897	10.5984	279.313	9.4	234.564
29	40	1	9.0636	335.188	6.674	243.531	9.2274	307.124	6.289	285.602	6.486	241.05
30	44	4	15.0232	350.211	10.5648	254.096	12.4124	319.536	12.027	297.629	10.058	251.108
31	46	2	11.8864	362.097	9.063	263.159	12.7144	332.251	9.9568	307.586	8.93	260.038
32	47	1	10.296	372.393	7.896	271.055	8.3356	340.586	4.997	312.583	5.187	265.225
33	50	3	12.924	385.317	11.092	282.147	11.2852	351.872	10.5092	323.092	9.6534	274.878
34	53	3	16.5256	401.843	10.3776	292.524	11.7936	363.665	10.165	333.257	10.1144	284.993
35	55	2	13.554	415.397	9.6444	302.169	10.4468	374.112	7.486	340.743	9.4376	294.43
36	57	2	12.906	428.303	9.0024	311.171	10.6352	384.747	9.462	350.205	7.332	301.762
37	61	4	14.6256	442.929	11.8816	323.053	12.4306	397.178	10.0608	360.266	8.556	310.318
38	64	3	15.1242	458.053	10.2084	333.261	9.737	406.915	11.8464	372.112	8.1592	318.477
39	66	2	16.8168	474.87	11.362	344.623	8.19	415.105	7.5456	379.658	4.888	323.365
40	68	2	12.6672	487.537	7.847	352.47	8.2432	423.348	7.968	387.626	7.2568	330.622
41	69	1	10.0464	497.583	8.151	360.621	6.51	429.858	5.3568	392.983	4.256	334.878
42	70	1	4.6774	502.261	3.363	363.984	2.7232	432.581	2.1312	395.114	1.938	336.816
43	76	6	4.0404	506.301	3.384	367.368	2.0056	434.587	10.526	405.64	9.177	345.993
44	77	1	5.096	511.397	4.5756	371.944	3.5672	438.154	3.971	409.611	2.3876	348.381
45	78	1	2.952	514.349	7.2568	379.201	7.0616	445.216	6.194	415.805	3.666	352.047
46	83	5	8.455	522.804	5.8844	385.085	3.9312	449.147	3.154	418.959	10.8288	362.876
47	85	2	13.4862	536.29	10.137	395.222	8.9424	458.089	6.992	425.951	3.9292	366.805
48	89	4	8.622	544.912	3.9292	399.151	11.3712	469.46	9.792	435.743	8.626	375.431
49	91	2	13.05	557.962	9.918	409.069	6.9	476.36	8.352	444.095	4.218	379.649
50	96	5	15.21	573.172	13.034	422.103	11.1504	487.511	10.848	454.943	5.7716	385.42
51	111	15	14.703	587.875	12.6224	434.726	10.908	498.419	10.509	465.452	5.3418	390.762
52	112	1	13.0676	600.943	10.374	445.1	9.476	507.895	7.144	472.596	6.3544	397.117
53	117	5	0.8366	601.779	13.167	458.267	7.9856	515.88	11.8922	484.488	10.165	407.282
54	128	11	15.894	617.673	9.538	467.805	7.9898	523.87	6.7332	491.221	7.347	414.629
55	129	1	10.0646	627.738	6.954	474.759	5.6358	529.506	6.0864	497.308	5.263	419.892
				31.3869		47.4759		52.9506		49.7308		41.9892	%
				11.4134		8.63197		9.62738		9.04196		7.63439
				Leaching		S15	iPuTec	S69	Schwamm	iPuTec
				Daily	(mg)	7.63439	8.63197	9.04196	9.62738	11.4134
				Total	(mg)	419.892	474.759	497.308	529.506	627.738
				Total	(%)	41.9892	47.4759	49.7308	52.9506	31.3869

## Sheet: Summary leaching
	iPuTec				iPuTec				Schwamm				S69				S15
Dilution	[Fe]	[Fe]	V	m	[Fe]	[Fe]	V	m	[Fe]	[Fe]	V	m	[Fe]	[Fe]	V	m	[Fe]	[Fe]	V	m
(-)	(mg/L)	(mg/L)	(mL)	(mg)	(mg/L)	(mg/L)	(mL)	(mg)	(mg/L)	(mg/L)	(mL)	(mg)	(mg/L)	(mg/L)	(mL)	(mg)	(mg/L)	(mg/L)	(mL)	(mg)
10	6.56	65.6	178	11.6768	4.64	46.4	182	8.4448	6.49	64.9	184	11.9416	4.48	44.8	192	8.6016	3.6	36	188	6.768
10	5.89	58.9	178	10.4842	4.12	41.2	188	7.7456	5.62	56.2	182	10.2284	5.22	52.2	192	10.0224	5.58	55.8	188	10.4904
10	5.41	54.1	178	9.6298	3.72	37.2	188	6.9936	5.55	55.5	182	10.101	4.68	46.8	192	8.9856	3.56	35.6	190	6.764
10	5.4	54	178	9.612	4.86	48.6	188	9.1368	5.73	57.3	182	10.4286	5.79	57.9	192	11.1168	4.12	41.2	188	7.7456
10	5.78	57.8	180	10.404	4.95	49.5	188	9.306	5.21	52.1	182	9.4822	4.17	41.7	192	8.0064	4.18	41.8	188	7.8584
10	4.84	48.4	180	8.712	3.41	34.1	190	6.479	5.12	51.2	184	9.4208	4.3	43	190	8.17	3.32	33.2	190	6.308
10	6.15	61.5	180	11.07	5.05	50.5	186	9.393	6.14	61.4	182	11.1748	6.5	65	190	12.35	4.35	43.5	188	8.178
10	5.53	55.3	182	10.0646	3.8	38	190	7.22	5.08	50.8	184	9.3472	3.88	38.8	192	7.4496	3.42	34.2	188	6.4296
10	8.86	88.6	182	16.1252	6.29	62.9	188	11.8252	7.49	74.9	182	13.6318	6.12	61.2	190	11.628	5.18	51.8	188	9.7384
10	5.11	51.1	178	9.0958	4.05	40.5	188	7.614	4.38	43.8	182	7.9716	3.67	36.7	190	6.973	3.11	31.1	188	5.8468
10	5.17	51.7	180	9.306	4.04	40.4	188	7.5952	5.51	55.1	182	10.0282	4.33	43.3	192	8.3136	3.64	36.4	188	6.8432
10	8.75	87.5	180	15.75	6.57	65.7	188	12.3516	7.38	73.8	182	13.4316	5.97	59.7	192	11.4624	5.66	56.6	188	10.6408
10	6.12	61.2	182	11.1384	3.96	39.6	190	7.524	5.9	59	182	10.738	4.59	45.9	192	8.8128	3.63	36.3	190	6.897
10	5.38	53.8	184	9.8992	4.21	42.1	190	7.999	4.86	48.6	184	8.9424	3.78	37.8	194	7.3332	3.79	37.9	190	7.201
10	5.7	57	178	10.146	4.07	40.7	188	7.6516	5.21	52.1	184	9.5864	5.52	55.2	192	10.5984	5	50	188	9.4
10	4.98	49.8	182	9.0636	3.55	35.5	188	6.674	5.07	50.7	182	9.2274	3.31	33.1	190	6.289	3.45	34.5	188	6.486
10	8.44	84.4	178	15.0232	5.68	56.8	186	10.5648	6.82	68.2	182	12.4124	6.33	63.3	190	12.027	5.35	53.5	188	10.058
10	6.46	64.6	184	11.8864	4.77	47.7	190	9.063	6.91	69.1	184	12.7144	5.08	50.8	196	9.9568	4.75	47.5	188	8.93
10	5.72	57.2	180	10.296	4.2	42	188	7.896	4.58	45.8	182	8.3356	2.63	26.3	190	4.997	2.73	27.3	190	5.187
10	7.18	71.8	180	12.924	5.9	59	188	11.092	6.34	63.4	178	11.2852	5.59	55.9	188	10.5092	5.19	51.9	186	9.6534
10	9.08	90.8	182	16.5256	5.52	55.2	188	10.3776	6.48	64.8	182	11.7936	5.35	53.5	190	10.165	5.38	53.8	188	10.1144
10	7.53	75.3	180	13.554	5.13	51.3	188	9.6444	5.74	57.4	182	10.4468	3.94	39.4	190	7.486	5.02	50.2	188	9.4376
10	7.17	71.7	180	12.906	4.84	48.4	186	9.0024	5.78	57.8	184	10.6352	4.98	49.8	190	9.462	3.9	39	188	7.332
10	8.31	83.1	176	14.6256	6.32	63.2	188	11.8816	6.83	68.3	182	12.4306	5.24	52.4	192	10.0608	4.6	46	186	8.556
10	8.31	83.1	182	15.1242	5.43	54.3	188	10.2084	5.35	53.5	182	9.737	6.17	61.7	192	11.8464	4.34	43.4	188	8.1592
10	9.24	92.4	182	16.8168	5.98	59.8	190	11.362	4.5	45	182	8.19	3.93	39.3	192	7.5456	2.6	26	188	4.888
10	6.96	69.6	182	12.6672	4.13	41.3	190	7.847	4.48	44.8	184	8.2432	4.15	41.5	192	7.968	3.86	38.6	188	7.2568
10	5.46	54.6	184	10.0464	4.29	42.9	190	8.151	3.5	35	186	6.51	2.79	27.9	192	5.3568	2.24	22.4	190	4.256
10	2.57	25.7	182	4.6774	1.77	17.7	190	3.363	1.48	14.8	184	2.7232	1.11	11.1	192	2.1312	1.02	10.2	190	1.938
10	2.22	22.2	182	4.0404	1.8	18	188	3.384	1.09	10.9	184	2.0056	5.54	55.4	190	10.526	4.83	48.3	190	9.177
10	2.8	28	182	5.096	2.46	24.6	186	4.5756	1.96	19.6	182	3.5672	2.09	20.9	190	3.971	1.27	12.7	188	2.3876
10	1.64	16.4	180	2.952	3.86	38.6	188	7.2568	3.88	38.8	182	7.0616	3.26	32.6	190	6.194	1.95	19.5	188	3.666
10	4.75	47.5	178	8.455	3.13	31.3	188	5.8844	2.16	21.6	182	3.9312	1.66	16.6	190	3.154	5.76	57.6	188	10.8288
10	7.41	74.1	182	13.4862	5.45	54.5	186	10.137	4.86	48.6	184	8.9424	3.68	36.8	190	6.992	2.09	20.9	188	3.9292
10	4.79	47.9	180	8.622	2.09	20.9	188	3.9292	6.18	61.8	184	11.3712	5.1	51	192	9.792	4.54	45.4	190	8.626
10	7.25	72.5	180	13.05	5.22	52.2	190	9.918	3.75	37.5	184	6.9	4.35	43.5	192	8.352	2.22	22.2	190	4.218
10	8.45	84.5	180	15.21	6.86	68.6	190	13.034	6.06	60.6	184	11.1504	5.65	56.5	192	10.848	3.07	30.7	188	5.7716
10	8.45	84.5	174	14.703	6.86	68.6	184	12.6224	6.06	60.6	180	10.908	5.65	56.5	186	10.509	3.07	30.7	174	5.3418
10	7.18	71.8	182	13.0676	5.46	54.6	190	10.374	5.15	51.5	184	9.476	3.76	37.6	190	7.144	3.38	33.8	188	6.3544
10	0.47	4.7	178	0.8366	6.93	69.3	190	13.167	4.34	43.4	184	7.9856	6.13	61.3	194	11.8922	5.35	53.5	190	10.165
10	8.83	88.3	180	15.894	5.02	50.2	190	9.538	4.39	43.9	182	7.9898	3.62	36.2	186	6.7332	3.95	39.5	186	7.347
10	5.53	55.3	182	10.0646	3.66	36.6	190	6.954	3.03	30.3	186	5.6358	3.17	31.7	192	6.0864	2.77	27.7	190	5.263
